# Supplementary material for: Harnessing Stevia rebaudiana for Zinc Oxide Nanoparticle Green Synthesis: A Sustainable Solution to Combat Multidrug-Resistant Bacterial Pathogens
Source: Nanomaterials (Basel). 2025 Feb 27;15(5):369. doi: 10.3390/nano15050369 (PMC11901501; doi:10.3390/nano15050369)
Supplement: Supplementary file 1 [file nanomaterials-15-00369-s001.zip]

Archive with 1 entries (1 files):
- nanomaterials-3444281-supplementary.pdf
